# Supplementary material for: A Cell Culture Chip with Transparent, Micropillar-Decorated Bottom for Live Cell Imaging and Screening of Breast Cancer Cells
Source: Micromachines (Basel). 2022 Jan 7;13(1):93. doi: 10.3390/mi13010093 (PMC8779566; doi:10.3390/mi13010093)
Supplement: Supplementary file 1 [file micromachines-13-00093-s001.zip]

Archive with 1 entries (1 files):
- micromachines-1543615-supplementary.pdf
